# Supplementary material for: Myricetin suppresses traumatic brain injury-induced inflammatory response via EGFR/AKT/STAT pathway
Source: Sci Rep. 2023 Dec 20;13:22764. doi: 10.1038/s41598-023-50144-x (PMC10733425; doi:10.1038/s41598-023-50144-x)
Supplement: Supplementary file 2 — Supplementary Information 2. [file 41598_2023_50144_MOESM2_ESM.xlsx]

## Sheet: GeneCards-SearchResults
Supplementary Table 1. Genes associated with traumatic brain injury in the GeneCards database
Gene Symbol
BDNF
MAPT
PLA2G6
APC
IL6
TP53
APOE
PSEN1
GFAP
B3GALNT2
APP
POMGNT1
TNF
COL4A1
SLC2A1
C19orf12
FKTN
GRIN2B
SLC6A4
NPPB
SCN1A
FKRP
S100B
NTRK2
IL1B
ENO2
GAD1
PTEN
SOD1
SNCA
AQP4
MBP
COMT
NGF
CASP3
POMK
TREM2
MMP9
VEGFA
CRP
SPATA5
IFNG
IL10
HTR2A
SLC6A3
PIK3CA
TUBB3
CTNNB1
DRD2
NOS2
GRM7
CACNA1A
PDGFRB
STXBP1
C9orf72
TGFB1
F2
SLC1A3
PRNP
EGFR
MFSD2A
DCX
ABCB1
GRN
MAPK1
SCN8A
CCL2
COL4A2
KRAS
VWF
ACE
SMARCB1
PRKN
ALB
TSC2
CXCL8
MTHFR
CKB
CNR1
SLC1A2
AKT1
SCN2A
MAOA
HTR1A
TUBA1A
NOS1
GLUL
PDGFB
SQSTM1
GDNF
GABRG2
GRIN1
ICAM1
TUBB
ATP13A2
POMC
TH
ATP1A3
LCN2
HMOX1
MTOR
SERPINE1
NOS3
NTRK1
TARDBP
VCP
ACHE
BCL2
JAM3
NEFL
KCNQ2
MIR142
ENG
TTR
MECP2
TLR4
SPTAN1
RHOA
PAFAH1B1
CHAT
NPY
BACE1
CSF1R
TCF4
FGF2
TSC1
CRH
MAP2
RELN
TMEM106B
MPO
MIR21
GRIA1
IGF1
CRAT
DEPDC5
CHMP2B
NOTCH1
NES
HTT
NOTCH3
LEP
GNAO1
LAMA2
HCRT
EP300
MIR34A
FOS
NFE2L2
GPHN
UCHL1
INS
ARX
SYP
SCN9A
MAOB
NBEA
FMR1
WDR81
CREB1
LRRK2
FGFR1
EPHB2
CDKL5
CST3
WWOX
PTCH1
IDH2
F5
ABCG2
NR3C1
AKT3
FABP7
CP
MT-ND1
PTGDS
NTF3
TSPO
SLC18A2
HSPG2
CDH2
SMARCA4
ATP1A2
TERT
KCNT1
EPO
MT-ATP6
SLC6A1
NPPA
FGFR3
HIF1A
IL18
CNP
PMM2
SCN1B
GJA1
SOX2
FOXP2
CC2D2A
IL4
CDK5
NDE1
PVALB
IL1A
THBD
CASP8
EGF
HMGB1
CD36
SYNGAP1
KCNB1
PTGS2
GBA1
TBC1D24
POLG
PDYN
GAD2
NKX2-1
TJP1
KCNJ10
ACTB
GRIA2
GAMT
HGF
PIGQ
CAT
OLIG2
BMP4
PSEN2
RPS27A
EDN1
CCK
FKBP5
IL2
FAS
FUS
ADGRV1
NLRP3
LOC110806262
GJB2
PPARG
AGER
CSTB
CREBBP
FGFR2
TRPV4
HSPB1
ODC1
BAX
CXCR4
NPC1
ADCYAP1
CXCL10
RTN4
ADAMTS13
MSH2
NACC1
GABRB3
DEAF1
SUFU
PLG
GPT
PLAU
HFE
GRIN2A
MPDZ
TYROBP
PAX6
JUN
ADGRG1
CXCL12
SERPINA3
GAPDH
HSPA4
GRIA3
CLU
GABRA1
SLC20A2
CCDC88C
ZEB2
PRL
NEFH
SDHB
MYC
SERPINI1
TFRC
SCN3A
GABRD
TREX1
PLAT
MIR17
KDR
CBS
GSR
SPP1
LGI1
ATM
ERBB2
LRP1
SPAST
CHRNA7
SNCB
COL1A1
SST
ADORA1
HCN1
NFIA
CPT2
RETREG1
SREBF1
UBE3A
ABCC8
ESR1
GABBR2
NGFR
ATXN2
SLC12A5
OPRM1
XDH
HARS1
WDR45B
PIK3R1
MAPK10
MIR155
SELP
EEF1A2
APOA1
PARK7
PARP1
ATN1
FASLG
H2AC18
MMP2
CD4
MAPK14
TF
CNTF
DLG4
MIF
KNG1
CSF3
PECAM1
GRM1
VIM
SOD2
TNFRSF1A
ABCC1
PRKCA
SORL1
OXT
JAM2
NR4A2
HCN2
BCL2L1
TOR1A
F8
TTC21B
ITGAM
MIR124-1
MEF2C
IL1RN
FBN1
NFKB1
GRIK2
ADORA2A
NTRK3
KARS1
NCAM1
TAC1
CX3CR1
COL3A1
PALS1
MIR125A
EML1
PLOD1
HSP90AA1
F3
IL13
RAC1
MIR126
PCDH19
GHRL
FAAH
OLIG1
TGFB2
OXTR
CLDN5
APBB1
HTRA1
MB
CYCS
GAP43
SLC1A1
DPYSL2
NAGLU
GSK3B
AQP1
ELANE
AIF1
CTSD
PTK2
PPARA
TPH2
ALDH5A1
SLC17A5
CNTN2
NRG1
LDLR
CASP9
RTN4R
TBK1
GRM5
PIGA
AGT
CALCA
CNTNAP2
CCL3
OTX2
RNASEH2B
ST3GAL5
IL17A
VCAM1
SLC25A22
TLR2
GSTM1
L1CAM
PRODH
SLC16A2
CRHR1
PMP22
SETX
DDX3X
KCNA1
CYP2D6
DBH
EZR
NQO1
F7
SYT1
ARSA
TSHR
FIG4
NOX4
CYP46A1
PINK1
ABAT
TLR3
HTR3A
SMAD4
CASP1
SIL1
DNMT1
GABBR1
GABRA5
CTSB
MOBP
NR3C2
HLA-B
SERPINC1
AGTR1
SLC6A8
OTUD6B
CCR5
CD44
TNC
ST3GAL3
SCN11A
CACNA1I
FLNA
FGA
DCTN1
AVP
OCLN
GABRA2
EPHA4
FYN
OPTN
CACNA1C
CDH1
ALDH7A1
NR4A1
TNNT2
DMD
ADNP
GH1
MYLK
DICER1
IL1R1
ELN
NEXMIF
MALAT1
COL5A1
COL7A1
TRAPPC6B
REN
PON1
BMP6
SETD1A
CCL5
CDH5
SLC12A2
EPRS1
LRP2
TNFSF10
TIMP1
ASAH1
HNRNPA1
SLC1A4
EDNRB
PRKCZ
NTN1
ARFGEF2
BCHE
AIFM1
SELE
EPCAM
DRD3
CEP290
CACNA1B
TIMP2
ADCYAP1R1
FGF1
CRYAB
BPTF
TGFBR2
ITGB2
ADIPOQ
MAPK3
PIK3R2
CACNA1H
WNT1
NGB
GAL
SMAD3
B2M
HSPA8
EGR1
NRGN
DRD4
CD40LG
LEPR
MT-CO3
TGIF1
FTH1
ABCD1
NDUFV1
LOC102724058
HTR1B
SLC6A9
F9
MLH1
RELA
CX3CL1
KCNMA1
SLC5A6
MMP3
LMX1B
MEFV
CEP128
SNCAIP
MPZ
PAH
MT-CYB
CACNG2
PTK2B
SEPTIN4
ACTA2
TPP1
ACE2
ITGB1
CSF2
CCR2
C3
PRPH
CACNA1G
HECW2
NFASC
CPLANE1
KCNA2
EIF2B5
MIR29A
CHRNA4
ASIC1
HMOX2
SYN1
CSF1
NTF4
ABCC2
DRD1
ITGB3
ANK3
RPGRIP1L
UBC
AHI1
TAB2
NINJ1
TRAPPC10
PDPN
HLA-A
SLC6A2
EPM2A
PDE4A
CFI
CXCR2
PDGFRA
TCTN2
BMP7
ADSL
PLAUR
OPA1
PNKP
HP
SGK1
ADA
BMAL1
CYP3A4
JPH3
MME
GRM3
PRRT2
BDKRB2
NDRG1
CEP104
COMP
HSPD1
FOXO3
MIR93
TPPP3
SNCG
HBB
GNRH1
LMNB2
CHRM1
AGRN
RBFOX3
SLC7A5
AIMP1
SLC17A7
NHLRC1
ESR2
GP1BA
ATXN1
CHCHD10
DIAPH1
C4A
HMGCR
TXN
LIF
DCC
MT-CO2
ABCC5
ANKK1
KL
PTGIS
MIR132
OPHN1
HTR2C
CAMK2G
SLCO1C1
ACOT7
BECN1
CAV1
ADRB2
USH2A
LPAR1
KCNJ11
ABCA7
TRPV1
FN1
TP73
SHANK3
SCARB2
MBL2
HSPA1A
NPC2
KLK6
CRHR2
CXCL1
KCNQ3
CHEK2
SLC11A2
PLA2G2A
VCAN
P2RX7
PPP2R2B
CXCL2
AXIN1
PIK3C2A
MT-ND5
IGFBP3
PCNA
CYP2E1
GSN
UBQLN2
BMP2
PRICKLE2
CD34
COL18A1
CHRNB2
SELL
ALG14
CASR
AP1S2
CHKA
BRCA1
IGF2
ZBTB20
MMP12
MOG
ACTG1
MYD88
TMEM216
CALM1
SLC13A3
IL15
STING1
ATXN3
CCL4
SARM1
SETBP1
OFD1
FCGR2A
NTS
CHRNA2
PNOC
ALPL
GP6
PREP
CDKN3
CYLD
GRM2
CYP19A1
F10
VDR
C5
FABP3
CDK1
HNRNPA2B1
POU4F1
LOC106627981
MIR199A1
KANSL1
NAV1
MMP1
INSR
AGO2
BLVRB
FLCN
ITIH4
CNR2
MMP14
VAC14
CYP1B1
TMEM67
COX5A
PICK1
ATF3
FOXO1
PNPLA6
GRIN2D
DYSF
EPOR
AGO1
ATP6V1B2
ALS2
SLC22A5
CALB1
TACR1
CLCN2
SFTPC
TTC26
COL2A1
SMARCA2
SLC9A6
RHOB
SCN1A-AS1
CACNB4
IL3
DPP6
LGALS3
TGFA
ITM2B
KCNH1
CKM
MIR328
CLOCK
CPA6
CCND2
PROK2
KIF7
OPRK1
MTR
THBS1
MUC1
SRPX2
HTRA2
ACTC1
P2RY12
BGLAP
IL2RA
CLN6
IL33
SORT1
MIR143
PTPRZ1
CXCR3
IL5
SETD1B
NEU1
LTA
PLEC
ADRA1A
PTGS1
TIA1
STX1B
CCKBR
SPARC
SLC38A3
SFTPB
AFP
HTR6
PKD1
KMT2E
DKK1
TNFRSF11B
SPATA5L1
ZBTB16
SULT1A3
SLC45A1
ADAM10
ITGB4
CALB2
NEDD4L
CYBB
KIT
SMAD2
RETN
GLUD1
HTR1D
STMN1
PRTN3
BLTP1
GPR17
NR1H2
TPH1
CYP2C19
CAPN1
GPSM2
KITLG
SV2A
H19
RUNX2
MIR107
AK5
DOCK8
TNFSF12
TNFRSF11A
MIR144
XIAP
RBP4
UCP2
WWC1
GRIA4
GJB6
KCNJ6
ANXA5
GDF15
ABCA2
CCN2
IER3IP1
APOB
ARG1
CDH4
SLC9A1
APOD
NPRL3
RIPK1
SERPINA1
GALK1
IFT80
FURIN
MSI1
FOLR1
TRIM9
JAG1
EWSR1
OTUD5
PENK
ACVR1
TTC7A
SLC44A1
ADORA3
ACAN
SEMA6B
SAA1
SYNE1
NOTCH2NLC
EDNRA
IFNB1
KIDINS220
SHC1
OGN
CCR6
MIR137
CA2
SCGB1A1
PER2
G6PD
LOX
SHQ1
DES
TNFRSF10B
CTNNA1
ANG
NRP1
APLNR
RAPGEF2
IL7
MMP7
E2F1
TCTN3
CAPN3
CSMD1
SLITRK1
GRIK1
S1PR1
CLN5
CD79A
ASPH
CASP2
TCTN1
PRKAA1
CISD2
ADAMTS4
POU5F1
CYP2C9
TNFSF11
COBL
FOXJ1
CEP126
SLC6A11
CERS1
FOXC1
CCR1
MIR204
FANCD2
PLA2G7
TET2
XRCC1
SLC16A1
CTC1
DAPK1
UCN
IL6R
IL12B
P2RX4
CD14
ADCY10
MIR659
CCL11
CTSK
HBG2
NPHP3
CSPG4
TOMM40
EFHC1
HESX1
KCNC1
CLN8
PIK3CB
TG
RHOD
IL1RAPL2
KRT5
F2R
KCND2
BCL2A1
SYN2
SLC27A1
PKHD1
IDE
CHRM2
OTX1
PDE4D
XK
CFLAR
SLC2A10
COL1A2
ADCY5
OPRD1
MDK
NNMT
PRKCE
TRH
STAMBP
SLC4A4
VARS2
SFTPD
RORA
ABCC4
LOC100507346
RFWD3
GNAS
TM2D1
ATP6AP2
ALDH9A1
HYLS1
TGM2
CORIN
HGS
SPG21
HYDIN
ALPP
SYK
ITGAV
VDAC1
STK36
ADK
CFAP43
GGT1
NAMPT
TRPS1
MIP
SFPQ
DPP4
BCL2L11
SCN4A
OTC
GLA
TJP2
HCN4
NMNAT1
FABP1
CCNF
CA4
IL2RB
POLR2A
FRAXA
LINC01090
PPIG
PCSK1N
HSPB2
SRR
IL16
KCNJ5
SLC29A4
CAPN2
BTG2
MIR22
SLCO2B1
ABCC9
KRT18
NPHP4
ITGB8
SERPINF1
SLC18A3
BID
CRYAA
CDKN2B-AS1
GHRH
CD68
KRT14
ERN1
MYH9
KLF4
PIGK
ACVR2A
SLC6A17
CLDN1
SLC9A3
PER3
DNAH8
SMAD7
P4HB
GABRA3
CAST
RGMA
NT5E
S100A9
PACRG
BCL11B
DST
D2HGDH
ITGA2
CACNA2D1
DUSP19
OPN4
CAMKK2
KCNN2
CISH
SLC7A11
C5AR1
ITGAL
PRKAR1B
EPX
SLC4A3
SLC6A6
EXT2
EIF2S1
F13A1
APOC1
THSD1
UBE4A
MED12L
CYFIP1
ITGA2B
OPRL1
SLC8A2
NPRL2
CHD3
CARS2
SCN5A
PRKG1
TANC2
APLN
FASN
VPS53
PIGM
GRM4
NPHP1
BAK1
MIRLET7A1
REST
AZIN2
PLPBP
HDAC6
LAMC2
FDFT1
TCF4-AS1
PROC
FLT3
INO80C
TNXB
NLRP1
HNMT
UBA1
NPY2R
PRDX6
CYP2B6
RGS2
CYP1A2
CXCL13
ZEB1
S100A1
TTF2
PGR
AVPR1A
BAD
ARHGEF9
TCN2
AFF1
SCN10A
HOTAIR
SERPINF2
MAP3K7
LBP
HCRTR1
FLT3LG
SGCE
CRB1
EPAS1
SOX6
PPBP
CCL18
MMP8
FCGR3B
PYGM
MIR499A
STRADA
IL11
PITX2
KCTD7
SPARCL1
FAR1
SREBF2
FAM13A
VSX1
HMBS
CS
PIGN
PLCG2
COCH
PEBP1
LGI4
TNFAIP3
S100A8
FGF10
SGSH
VTN
TLR9
IDS
THPO
C1S
NLGN1
MFSD8
KCNN1
NFATC1
RORB
STAU1
YEATS2
MGP
LAMA1
ARC
DNMT3B
MIR23B
LAMA3
SLC27A4
PRKACA
FZD3
FNDC5
NUDT6
GYS1
PCSK1
GC
CELSR2
BRAT1
CTSL
GAST
NISCH
DLGAP2
TRIM72
MIR103A1
NLGN3
FEN1
LRP4
HTR2B
DISP1
MIR195
CD163
CLDN3
LAMC1
RFC3
ARRB2
TERC
MED23
AKR1B1
SPINT2
NETO1
GABRA4
SLC19A1
LTF
ADAM12
KCNH2
FANCI
LMOD3
MYOC
PRICKLE1
EDC3
KCNQ1
CSF3R
LPIN1
PPP3CC
SLPI
TUBA1B
IL6ST
SNPH
ZIC3
TMTC3
EEF2
PDE5A
BBC3
PPIA
NUS1
TMEM119
ITGA5
MAP3K5
ANXA2
OSM
COL11A2
TRPM7
TMCO1
CACNG3
GALNS
SHBG
CASP7
EXOSC9
MAB21L1
LMOD1
DOCK4
IL18BP
NDUFA8
CCNB1
F2RL1
PCSK2
TRPM4
SV2B
ABCC3
CILK1
S100A4
ADRA2B
ADAMTSL1
MYOG
PFKFB3
TAGLN
PML
CFB
DZIP1L
KCNJ3
SLC5A1
SIPA1L2
HBA1
SLC29A1
COL11A1
PHF21A
TMBIM6
SNIP1
ALDH1A2
PHF6
NUDC
RIC8B
CCN4
PF4
DLGAP1
LPA
MASP2
SLITRK5
ATP8A1
GRIK3
FANCB
DPH1
PRDX2
CTHRC1
SAMD12
LAMB3
COL4A4
PGM3
RBM5
GABRR2
NEUROG3
EEF1A1
GUF1
KCNN4
DNAH9
SCUBE1
TFPI2
LACTB
IQCK
FABP2
TENM4
HLA-DPB1
WDR37
ENO3
VASP
AMY1A
DOCK7
SLCO3A1
NDFIP1
F11R
SNAI2
MIR24-1
NREP
MTHFS
PAX5
MYH7
VCL
HYOU1
MYOD1
RAB5A
CARD9
ADRA2A
PAK5
PTPRD
TSC22D3
NLRX1
CYSLTR1
PANX1
SLC7A8
STAR
TRPA1
ATP1B2
CD80
EXT1
TSHB
ZNF469
SAG
MMP13
SLC25A24
FKBP1A
C1R
GADD45A
CPQ
MIR224
FCN3
HTR4
MIR16-1
GRM8
CHCHD2
POSTN
BLOC1S1
P2RX3
SBF2
C3AR1
CFL1
MMP11
CD24
HOMER1
CREB5
SCGN
MT-ATP8
ATP2A3
TNRC6A
CCL17
TFF2
PROP1
MIR200B
JUNB
PERCC1
SOCS2
COL5A2
HSD11B2
LTBP2
COL17A1
FAM149B1
PLVAP
YBX1
LHX2
TLR1
CD9
ANGPTL4
SLC6A20
TRPM8
SLC2A4
HPX
MTMR2
FCGR3A
OXR1
HBA2
SLC38A1
ABCB7
CSTA
SLC38A5
TBXA2R
CANT1
CHUK
MORN4
P4HTM
BTK
BMP1
FABP12
HPSE
FLVCR1
ZNF804A
SLC11A1
CHMP4B
NSUN2
FKBP4
CXCR1
TNFRSF10A
CLDN7
FCGR1A
MTHFD1
ZNFX1
SLC5A5
APTX
THOC6
SLC5A3
PTAFR
EPHB1
LIAS
GGA3
TNFSF15
SERPINA7
PTH
MACROD2
MIR203A
CR2
ISG15
SLC4A8
FAIM2
MBD4
GAS5
VIPR1
PCSK9
CUL4B
ZBTB38
SLC22A3
HSPBAP1
UROD
SERPINB2
KCNQ1OT1
PSENEN
MSRA
SLC22A2
UFD1
ELP4
CKMT1B
RNASE3
GLP1R
JUP
IRF4
SP4
MRM2
KRT8
MIR136
PPARD
FGF21
MCAM
VEGFC
AMY1C
AMY1B
CXCR5
QPRT
ACKR2
TET1
MIB1
HGFAC
ZDHHC9
EHMT2
CARD16
TIGAR
ECRG4
TGFBI
PTK7
LRG1
EPM2AIP1
REG3A
CTSG
ATP2B4
IFNA2
LYVE1
PDGFRL
IGFBP1
LRP6
DDX6
LRPAP1
GORASP1
SPTA1
PFN2
ALOX12
PDIA3
HDAC2
MMP10
CITED2
IL18R1
ACVR1B
MIR219A2
SLC7A6OS
DSPP
TRPC4
STC1
GOSR2
MAD1L1
MIR219A1
CYSLTR2
IL1RL1
PIEZO1
CD38
SLC38A2
HNRNPC
ART3
HTR3B
LPAR2
KAT2B
MIR320A
PTPRQ
CTSC
SLC7A1
LEPQTL1
S1PR3
NR5A1
TACR2
LHX4
FGL2
SRD5A1
MIR191
RPL36A-HNRNPH2
SERPINH1
KDM3A
HNRNPUL1
MIR124-3
ADAMTS2
GJD2
RCAN2
IBSP
ABCA4
KCNMB4
ZFP36L1
H2AX
RND3
SRF
DYNLL1
NHERF1
SLC24A3
TRPV3
LHX3
SKIC2
DPT
KRT1
CLDN12
CAMK2N1
MARCHF6
TP63
MAP3K13
HRK
KLRK1
NOS1AP
G3BP1
SMARCC1
VGF
NID1
GNB4
SLC25A20
CD86
FZD1
SLC7A3
SERPINA6
CLEC7A
ACTN1
NEDD4
ITGAX
ATOH7
HNRNPD
MAP7D1
MTM1
CCNA2
AOC1
F11
HCRTR2
KLHL40
SLC2A13
EIF2S3
KRT10
SLC6A13
CRHBP
INVS
SOAT1
ATP6V0C
TMEM147
SEC24D
UCN2
ATP1A4
BCKDK
CAPN9
TLL1
FDXR
GAS6
IGFBP6
MMP28
MCIDAS
IQCB1
SFMBT1
P3H3
NUCB2
MYLK2
PNPLA3
FMN2
AIM2
CAMSAP2
SLC35A3
AVPR1B
DCLRE1C
FES
NMT1
CPB2
GHSR
TSPEAR
SCG3
MYB
JHY
JRK
SLC1A5
KRT2
CYP21A2
PTGER3
INHBA
WFIKKN2
TOX3
GYPE
CCDC85C
NPFF
LRRC4C
MIR485
CSNK1A1
AQP7
SKIC3
CHST11
STX3
CCDC85A
ZNF318
SMARCAD1
SFRP1
CXADR
MOAP1
POU1F1
MIR186
C1QB
SLC28A2
ME2
EGFL7
KLB
DLGAP3
CCDC85B
SCN7A
MLLT3
DR1
MIR873
BAG1
PXDN
S100A10
KAZN
PTGER2
SGCD
PIGW
FOXC2
SERPINB1
PLEK
CCL20
CDC20
PRTFDC1
COL4A3
CHST6
TXNIP
LIPN
EFHC2
MRC1
MC2R
MARK2
SPINT1
UCP1
FPR1
NKILA
SPAG17
TERF1
FOSB
G3BP2
CGA
STIP1
HYAL2
MIR148A
MIR96
RHD
P2RY4
MMP19
CLEC4E
CD180
NMUR2
LSR
PLPPR5
ELOA
SRD5A2
TNFRSF10C
SLC12A7
PRG4
BMX
SULF1
MSX1
TNFAIP6
FAP
DEFB4A
MT4
BLK
BRD2
HSP90AB1
DOCK2
ZFAS1
MYO5B
LOXL1
ACBD3
ACD
PABPC1
DYNLRB1
TRHR
PPM1F
AHCY
INTS6
AGMAT
CD276
SLC22A1
GSDMC
CMKLR1
MATN1
CFAP47
CSNK1G1
ARFGEF1-DT
CHD1
KIF4A
SLC29A2
CEACAM5
KCNJ8
RPS26
ARHGEF16
IFNGR2
CHST1
CRABP2
TRIM71
LRRC32
C9orf78
ABCF1
IGHE
CST5
EMP2
TNK1
COL8A2
SLC15A2
POLI
COL9A2
COL9A1
PLOD2
MYBPC1
COL9A3
SRPK1
ST14
RTL8C
KRT16
HNRNPAB
EGI
EJM2
TNFRSF17
BCAT1
MYOZ2
EIG3
LRBA
IL17RA
LOXL2
STIN2-VNTR
DDX50
EXPH5
TERF2
PIK3R5
RTRAF
IL1RAP
MIR154
CCL13
CAPNS2
SLC16A12
ERI1
SLC20A1
PRSS8
ATP5F1E
CAP1
FREM1
PALS2
THSD4
SLC7A2
SPAG6
RBM17
TNIP3
KRT9
IFNL3
PRKRA
KY
TRMT44
MIR615
TJP3
ESD
RARG
ITGB7
CUEDC2
ABO
MIR100
ATRN
MIR19B1
STARD7
SDC2
SERBP1
C19orf53
MED31
MIR3610
MIR3195
TACSTD2
MS4A1
MIR199A2
SPOCD1
IVL
MAPRE1
MIRLET7I
CD151
AHRR
MMRN1
EIF2S2
KLK4
KLHL24
MMP15
CYTOR
CAPN8
COL6A5
KRT3
DKK4
C7orf50
DSC1
TMPO
SIRT7
ADAMTS15
USP29
USP6
SFRP4
DGKH
TGM5
TMPRSS6
ZGRF1
S100A3
RMDN2
TMPRSS15
G0S2
MYCL
KRTAP5-5
BTLA
SYT16
SLC49A3
SLC51A
FAM201A
ACP3
TEP1
PA2G4
LOC108228208
LOC108228209
ATP6AP1L
FCER1G
VSIG4
OCM
ANKRD55
ESAM
CPT1B
ADAMTS12
MLLT1
LOC109029533
CWH43
PLIN2
PIR
TCF21
LRP3
CAPNS1
METAP2
ECA1
FPEVF
CLEC1B
DCD
RS1
ACBD6
EPRPDC
F11-AS1
EDF1
MIR16-2
TMEM92
PYDC1
FCMTE1
FCMTE2
EIM
EJM3
EPPS
ETL2
MYH15
OSTF1
LINC01470
CPZ
MMP20
RPL35
CD300E
CASP14
PDLIM7
PDAP1
KRT12
SRP14
LGR6
KIRREL2
PTGFR
ITGAD
SLFN14
USP4
H1-10
GUCY2C
TGFB1I1
TRIM13
MIR509-1
LILRB4
MIR582
MPP1
FCRL6
ANO6
CCDC124
SLC26A3
HK3
CLEC6A
SMCO4
RNF187
KCNMB3
SYT9
LRRC15
MIR4274
GSTA3
MIR511
AIR
CD300LB
SIAH3
KIAA1143
PRAME
MIR4435-2HG
SRPK3
LILRB2
JPH2
TNFRSF18
HCG22
DSG3
RNASE11
SERPINB4
SDS
ASIP
CLEC4D
[truncated: 24 more rows]
