# Supplementary material for: Myricetin suppresses traumatic brain injury-induced inflammatory response via EGFR/AKT/STAT pathway
Source: Sci Rep. 2023 Dec 20;13:22764. doi: 10.1038/s41598-023-50144-x (PMC10733425; doi:10.1038/s41598-023-50144-x)
Supplement: Supplementary file 3 — Supplementary Information 3. [file 41598_2023_50144_MOESM3_ESM.xlsx]

## Sheet: Sheet1
Supplementary Table 2. Genes associated with traumatic brain injury in the OMIM database
Approved Symbol
RERE
CLCN6
EPHB2
EPHB2
HNRNPR
MFSD2A
HPDL
HPDL
POMGNT1
POMGNT1
POMGNT1
POMGNT1
RAB3B
NFIA
GSTM3
PRUNE1
NAXE
DARS2
EXOC8
B3GALNT2
TRAPPC12
BABAM2
BCYRN1
PPP1R21
CTNNA2
EN1
SMPD4
KIF5C
TBR1
GAD1
DYNC1I2
PGAP1
FARSB
GBX2
GRM7
POMGNT2
POMGNT2
PTPN23
RHOA
DAG1
DAG1
GMPPB
GMPPB
GMPPB
ZIC1
ZIC1
NRROS
SPATA5
CLCN3
CLCN3
ADCY2
BASP1
LMBRD2
KIF2A
CAMK4
APC
APC
APC
APC
APC
APC
APC
APC
APC
PPP2CA
CSF1R
CSF1R
TUBB2A
TUBB2B
TUBB
TUBB
HLA-B
HLA-B
HLA-B
HLA-B
HLA-B
HLA-B
TAF8
CNR1
REPS1
DLL1
CRPPA
CRPPA
IL6
IL6
IL6
IL6
IL6
IL6
ADCY1
STX1A
BRI3
GBX1
RHEB
POMK
POMK
BAALC
ADCY8
MPDZ
PLAA
FKTN
FKTN
FKTN
FKTN
GOLGA2
CRAT
POMT1
POMT1
POMT1
PTGDS
HK1
HK1
HK1
HK1
ANXA11
ANXA11
DMBT1
DBX1
BDNF
KAT5
B4GAT1
LIPT2
MED17
TRAPPC4
BSX
JAM3
NINJ2
LMO3
KRAS
KRAS
KRAS
KRAS
KRAS
KRAS
KRAS
KRAS
KRAS
KRAS
KRAS
KRAS
PPFIBP1
SHMT2
RXYLT1
PPP1R12A
DHX37
DHX37
COL4A1
COL4A1
COL4A1
COL4A1
COL4A1
COL4A2
COL4A2
NAXD
TRAPPC6B
POMT2
POMT2
POMT2
BEGAIN
CKB
KIF26A
MAPK8IP3
BEAN1
TUBB3
TUBB3
WDR81
WDR81
SNORD118
SEBOX
NSRP1
ATP6V0A1
ATP6V0A1
COASY
COASY
TUBG1
UBTF
EXOC7
RAC3
WDR45B
TBCD
APC2
APC2
ADAT3
FARSA
NACC1
COLGALT1
C19orf12
C19orf12
EXOSC5
SMG9
SMG9
NOVA2
FKRP
FKRP
FKRP
FTL
FTL
FTL
PANK2
PANK2
PYGB
PIGU
BCAS1
WDR4
WDR4
LARGE1
LARGE1
PLA2G6
PLA2G6
PLA2G6
WDR45
SMC1A
SMC1A
BEX1
BEX2
