# Supplementary material for: Myricetin suppresses traumatic brain injury-induced inflammatory response via EGFR/AKT/STAT pathway
Source: Sci Rep. 2023 Dec 20;13:22764. doi: 10.1038/s41598-023-50144-x (PMC10733425; doi:10.1038/s41598-023-50144-x)
Supplement: Supplementary file 4 — Supplementary Information 4. [file 41598_2023_50144_MOESM4_ESM.xlsx]

## Sheet: KEGG
Supplementary Table 3. KEGG enrichment analysis of the therapeutic targets of myricetin
ID	Description		pvalue	p.adjust	qvalue	geneID	Count
hsa05417	Lipid and atherosclerosis		2.25179e-29	5.26919e-27	1.63551e-27	CD14/BCL2/BAX/CASP9/JUN/CASP3/PPARG/RELA/AKT1/MAPK8/MMP1/CYP1A1/ICAM1/SELE/VCAM1/RXRA/HSP90AA1/MMP3/BCL2L1/FOS/MMP9/MAPK1/TP53/HSPA5/IL1B/CCL2/CXCL8/NOS3/NFE2L2/CD40LG/FASLG/MAPK14/GSK3B/NFATC1/CYP2C9	35
hsa04933	AGE-RAGE signaling pathway in diabetic complications		2.29111e-27	2.6806e-25	8.32036e-26	BCL2/BAX/JUN/CASP3/RELA/AKT1/MAPK8/STAT1/ICAM1/SELE/VCAM1/CCND1/MMP2/MAPK1/F3/IL1B/CCL2/CXCL8/NOS3/THBD/SERPINE1/IL1A/COL3A1/MAPK14/PRKCD/NFATC1	26
hsa05418	Fluid shear stress and atherosclerosis		4.23919e-26	3.30656e-24	1.02633e-24	BCL2/JUN/RELA/AKT1/MAPK8/HMOX1/ICAM1/SELE/VCAM1/GSTP1/GSTM1/HSP90AA1/FOS/MMP2/MMP9/TP53/CAV1/IL1B/CCL2/NOS3/PLAT/THBD/IFNG/IL1A/NFE2L2/NQO1/MAPK14/KDR	28
hsa05207	Chemical carcinogenesis - receptor activation		1.18331e-19	6.92238e-18	2.14865e-18	PGR/ADRB2/BCL2/JUN/AR/RELA/AKT1/CYP3A4/CYP1A2/CYP1A1/CYP1B1/AHR/NR1I3/GSTM1/ESR1/RXRA/HSP90AA1/PRKACA/ESR2/EGFR/CCND1/FOS/MAPK1/MYC/BIRC5/PPARA/ADRB1	27
hsa05215	Prostate cancer		1.34528e-17	6.29591e-16	1.9542e-16	BCL2/CASP9/AR/RELA/AKT1/GSTP1/HSP90AA1/CDK2/MMP3/EGFR/CCND1/CDKN1A/PLAU/MMP9/MAPK1/TP53/ERBB2/PLAT/GSK3B	19
hsa04657	IL-17 signaling pathway		1.58182e-16	6.16908e-15	1.91483e-15	PTGS2/JUN/CASP3/RELA/MAPK8/MMP1/HSP90AA1/MMP3/FOS/MMP9/MAPK1/IL1B/CCL2/CXCL8/IFNG/MAPK14/GSK3B/FOSL1	18
hsa01522	Endocrine resistance		3.46182e-16	1.15724e-14	3.59196e-15	BCL2/BAX/JUN/AKT1/MAPK8/ESR1/PRKACA/ESR2/EGFR/CCND1/FOS/CDKN1A/MMP2/MMP9/MAPK1/TP53/ERBB2/MAPK14	18
hsa05161	Hepatitis B		1.53916e-15	4.50205e-14	1.3974e-14	BCL2/BAX/CASP9/JUN/CASP3/RELA/AKT1/MAPK8/STAT1/CDK2/FOS/CDKN1A/MMP9/MAPK1/TP53/MYC/CXCL8/BIRC5/FASLG/MAPK14/NFATC1	21
hsa05210	Colorectal cancer		1.39828e-14	3.41168e-13	1.05896e-13	BCL2/BAX/CASP9/JUN/CASP3/AKT1/MAPK8/EGFR/CCND1/FOS/CDKN1A/MAPK1/TP53/MYC/BIRC5/GSK3B	16
hsa05162	Measles		1.45798e-14	3.41168e-13	1.05896e-13	BCL2/BAX/CASP9/JUN/CASP3/RELA/AKT1/MAPK8/STAT1/CDK2/CCND1/BCL2L1/FOS/TP53/IL1B/IL2RA/IL1A/FASLG/GSK3B	19
hsa05167	Kaposi sarcoma-associated herpesvirus infection		6.11355e-14	1.30052e-12	4.0367e-13	PTGS2/BAX/CASP9/JUN/CASP3/RELA/AKT1/MAPK8/STAT1/ICAM1/CCND1/FOS/CDKN1A/MAPK1/TP53/HIF1A/MYC/CXCL8/MAPK14/GSK3B/NFATC1	21
hsa04668	TNF signaling pathway		6.7932e-14	1.32467e-12	4.11167e-13	PTGS2/JUN/CASP3/RELA/AKT1/MAPK8/ICAM1/SELE/VCAM1/MMP3/FOS/MMP9/MAPK1/IL1B/CCL2/IRF1/MAPK14	17
hsa04915	Estrogen signaling pathway		1.77203e-13	3.18966e-12	9.90043e-13	PGR/NCOA2/OPRM1/BCL2/JUN/AKT1/ESR1/HSP90AA1/PRKACA/ESR2/EGFR/FOS/MMP2/MMP9/MAPK1/NOS3/CTSD/PRKCD	18
hsa01524	Platinum drug resistance		4.47536e-13	7.48024e-12	2.3218e-12	BCL2/BAX/CASP9/CASP3/AKT1/GSTP1/GSTM1/BCL2L1/CDKN1A/MAPK1/TP53/ERBB2/BIRC5/FASLG	14
hsa04659	Th17 cell differentiation		5.80174e-13	9.05071e-12	2.80926e-12	IL6R/JUN/RELA/MAPK8/STAT1/AHR/RXRA/HSP90AA1/FOS/MAPK1/HIF1A/IL1B/IL2RA/IFNG/MAPK14/NFATC1	16
hsa05222	Small cell lung cancer		7.60123e-13	1.11168e-11	3.45056e-12	PTGS2/BCL2/BAX/CASP9/CASP3/NOS2/RELA/AKT1/RXRA/CDK2/CCND1/BCL2L1/CDKN1A/TP53/MYC	15
hsa05163	Human cytomegalovirus infection		1.16423e-12	1.60253e-11	4.9741e-12	IL6R/PTGS2/BAX/CASP9/CASP3/RELA/AKT1/PRKACA/EGFR/CCND1/CDKN1A/MAPK1/TP53/MYC/IL1B/CCL2/CXCL8/FASLG/MAPK14/GSK3B/NFATC1	21
hsa05160	Hepatitis C		1.70507e-12	2.19019e-11	6.79815e-12	BAX/CASP9/CASP3/RELA/AKT1/STAT1/RXRA/CDK2/EGFR/CCND1/CDKN1A/MAPK1/TP53/MYC/IFNG/PPARA/FASLG/GSK3B	18
hsa04210	Apoptosis		1.80107e-12	2.19019e-11	6.79815e-12	BCL2/BAX/CASP9/JUN/CASP3/RELA/AKT1/MAPK8/BCL2L1/FOS/MAPK1/TP53/BIRC5/PARP1/CTSD/FASLG/MCL1	17
hsa05205	Proteoglycans in cancer		1.87195e-12	2.19019e-11	6.79815e-12	CASP3/AKT1/ESR1/PRKACA/EGFR/CCND1/CDKN1A/PLAU/MMP2/MMP9/MAPK1/TP53/HIF1A/ERBB2/CAV1/MYC/IGF2/FASLG/MAPK14/KDR	20
hsa05219	Bladder cancer		3.13667e-12	3.49515e-11	1.08486e-11	MMP1/EGFR/CCND1/CDKN1A/MMP2/MMP9/MAPK1/TP53/ERBB2/MYC/CXCL8	11
hsa05208	Chemical carcinogenesis - reactive oxygen species		9.01506e-12	9.58875e-11	2.97626e-11	JUN/RELA/AKT1/MAPK8/HMOX1/CYP1A2/CYP1A1/CYP1B1/AHR/GSTM1/CAT/EGFR/FOS/MAPK1/SOD1/HIF1A/NFE2L2/NQO1/MAPK14/PRKCD	20
hsa05133	Pertussis		1.50234e-11	1.44829e-10	4.49538e-11	CD14/JUN/CASP3/NOS2/RELA/MAPK8/FOS/MAPK1/IL1B/CXCL8/IL1A/IRF1/MAPK14	13
hsa05212	Pancreatic cancer		1.50234e-11	1.44829e-10	4.49538e-11	BAX/CASP9/RELA/AKT1/MAPK8/STAT1/EGFR/CCND1/BCL2L1/CDKN1A/MAPK1/TP53/ERBB2	13
hsa04932	Non-alcoholic fatty liver disease		1.54732e-11	1.44829e-10	4.49538e-11	IL6R/BAX/JUN/CASP3/PPARG/RELA/AKT1/MAPK8/RXRA/FOS/IL1B/CXCL8/IL1A/PPARA/FASLG/MAPK14/GSK3B	17
hsa04151	PI3K-Akt signaling pathway		2.38142e-11	2.14328e-10	6.65254e-11	IL6R/BCL2/CASP9/RELA/AKT1/RXRA/HSP90AA1/CDK2/EGFR/CCND1/BCL2L1/CDKN1A/MAPK1/TP53/ERBB2/MYC/NOS3/IL2RA/SPP1/IGF2/FASLG/GSK3B/KDR/MCL1	24
hsa05142	Chagas disease		5.23868e-11	4.54019e-10	1.40923e-10	JUN/NOS2/RELA/AKT1/MAPK8/FOS/MAPK1/IL1B/CCL2/CXCL8/SERPINE1/IFNG/FASLG/MAPK14	14
hsa05166	Human T-cell leukemia virus 1 infection		7.21343e-11	6.02836e-10	1.87115e-10	BAX/JUN/RELA/AKT1/MAPK8/ICAM1/PRKACA/CDK2/CCND1/BCL2L1/FOS/CDKN1A/MAPK1/TP53/MYC/IL2RA/CHEK2/FOSL1/NFATC1	19
hsa04917	Prolactin signaling pathway		9.30033e-11	7.5044e-10	2.3293e-10	RELA/AKT1/MAPK8/STAT1/ESR1/ESR2/CCND1/FOS/MAPK1/IRF1/MAPK14/GSK3B	12
hsa04926	Relaxin signaling pathway		1.15895e-10	9.03984e-10	2.80589e-10	JUN/NOS2/RELA/AKT1/MAPK8/MMP1/PRKACA/EGFR/FOS/MMP2/MMP9/MAPK1/NOS3/COL3A1/MAPK14	15
hsa04066	HIF-1 signaling pathway		1.30826e-10	9.87527e-10	3.0652e-10	IL6R/BCL2/NOS2/RELA/AKT1/HMOX1/EGFR/CDKN1A/MAPK1/HIF1A/ERBB2/NOS3/SERPINE1/IFNG	14
hsa04115	p53 signaling pathway		1.5549e-10	1.13702e-09	3.5292e-10	BCL2/BAX/CASP9/CASP3/CDK2/CCND1/BCL2L1/CDKN1A/TP53/SERPINE1/CHEK2/IGFBP3	12
hsa05213	Endometrial cancer		1.8732e-10	1.30183e-09	4.04077e-10	BAX/CASP9/AKT1/EGFR/CCND1/CDKN1A/MAPK1/TP53/ERBB2/MYC/GSK3B	11
hsa05145	Toxoplasmosis		1.89702e-10	1.30183e-09	4.04077e-10	BCL2/CASP9/CASP3/NOS2/RELA/AKT1/MAPK8/STAT1/ALOX5/BCL2L1/MAPK1/IFNG/CD40LG/MAPK14	14
hsa04010	MAPK signaling pathway		1.94718e-10	1.30183e-09	4.04077e-10	CD14/JUN/CASP3/RELA/AKT1/MAPK8/PRKACA/EGFR/FOS/MAPK1/TP53/ERBB2/MYC/IL1B/HSPB1/IL1A/IGF2/FASLG/MAPK14/KDR/NFATC1	21
hsa05202	Transcriptional misregulation in cancer		5.12929e-10	3.33404e-09	1.03486e-09	CD14/BAX/PPARG/RELA/RXRA/MMP3/BCL2L1/CDKN1A/PLAU/MMP9/TP53/MYC/CXCL8/PLAT/MPO/RUNX2/IGFBP3	17
hsa05225	Hepatocellular carcinoma		5.46905e-10	3.4588e-09	1.07358e-09	BAX/AKT1/HMOX1/GSTP1/GSTM1/EGFR/CCND1/BCL2L1/CDKN1A/MAPK1/TP53/MYC/NFE2L2/NQO1/IGF2/GSK3B	16
hsa05224	Breast cancer		7.51881e-10	4.63001e-09	1.43711e-09	PGR/BAX/JUN/AKT1/ESR1/ESR2/EGFR/CCND1/FOS/CDKN1A/MAPK1/TP53/ERBB2/MYC/GSK3B	15
hsa04380	Osteoclast differentiation		1.152e-09	6.91198e-09	2.14542e-09	JUN/PPARG/RELA/AKT1/MAPK8/STAT1/FOS/MAPK1/IL1B/IFNG/IL1A/MAPK14/FOSL1/NFATC1	14
hsa05152	Tuberculosis		1.52254e-09	8.90684e-09	2.76461e-09	CD14/BCL2/BAX/CASP9/CASP3/NOS2/RELA/AKT1/MAPK8/STAT1/MAPK1/IL1B/IFNG/IL1A/CTSD/MAPK14	16
hsa04218	Cellular senescence		1.73635e-09	9.9099e-09	3.07595e-09	RELA/AKT1/CDK2/CCND1/CDKN1A/MAPK1/TP53/MYC/CXCL8/SERPINE1/IL1A/CHEK2/IGFBP3/MAPK14/NFATC1	15
hsa05140	Leishmaniasis		4.45505e-09	2.4821e-08	7.70422e-09	PTGS2/JUN/NOS2/RELA/STAT1/FOS/MAPK1/IL1B/IFNG/IL1A/MAPK14	11
hsa04919	Thyroid hormone signaling pathway		5.88177e-09	3.20078e-08	9.93493e-09	NCOA2/CASP9/AKT1/STAT1/ESR1/RXRA/PRKACA/CCND1/MAPK1/TP53/HIF1A/MYC/GSK3B	13
hsa05169	Epstein-Barr virus infection		8.18491e-09	4.35288e-08	1.3511e-08	BCL2/BAX/CASP9/JUN/CASP3/RELA/AKT1/MAPK8/STAT1/ICAM1/CDK2/CCND1/CDKN1A/TP53/MYC/MAPK14	16
hsa04064	NF-kappa B signaling pathway		1.03812e-08	5.16852e-08	1.60426e-08	CD14/PTGS2/BCL2/RELA/ICAM1/VCAM1/BCL2L1/PLAU/IL1B/CXCL8/PARP1/CD40LG	12
hsa04620	Toll-like receptor signaling pathway		1.03812e-08	5.16852e-08	1.60426e-08	CD14/JUN/RELA/AKT1/MAPK8/STAT1/FOS/MAPK1/IL1B/CXCL8/SPP1/MAPK14	12
hsa04625	C-type lectin receptor signaling pathway		1.03812e-08	5.16852e-08	1.60426e-08	PTGS2/JUN/RELA/AKT1/MAPK8/STAT1/MAPK1/IL1B/IRF1/MAPK14/PRKCD/NFATC1	12
hsa05216	Thyroid cancer		2.1251e-08	1.01823e-07	3.1605e-08	BAX/PPARG/RXRA/CCND1/CDKN1A/MAPK1/TP53/MYC	8
hsa05235	PD-L1 expression and PD-1 checkpoint pathway in cancer		2.13219e-08	1.01823e-07	3.1605e-08	JUN/RELA/AKT1/STAT1/EGFR/FOS/MAPK1/HIF1A/IFNG/MAPK14/NFATC1	11
hsa05223	Non-small cell lung cancer		3.08588e-08	1.44419e-07	4.48265e-08	BAX/CASP9/AKT1/RXRA/EGFR/CCND1/CDKN1A/MAPK1/TP53/ERBB2	10
hsa04936	Alcoholic liver disease		4.13742e-08	1.89835e-07	5.8923e-08	CD14/CASP3/RELA/AKT1/MAPK8/CCND1/IL1B/CXCL8/PPARA/FASN/FASLG/MAPK14/GSK3B	13
hsa04722	Neurotrophin signaling pathway		4.82787e-08	2.17254e-07	6.74338e-08	BCL2/BAX/JUN/RELA/AKT1/MAPK8/MAPK1/TP53/FASLG/MAPK14/GSK3B/PRKCD	12
hsa05164	Influenza A		5.01156e-08	2.21265e-07	6.86788e-08	BAX/CASP9/CASP3/RELA/AKT1/STAT1/ICAM1/MAPK1/IL1B/CCL2/CXCL8/IFNG/IL1A/FASLG	14
hsa05226	Gastric cancer		7.3579e-08	3.18842e-07	9.89658e-08	BCL2/BAX/AKT1/RXRA/CDK2/EGFR/CCND1/CDKN1A/MAPK1/TP53/ERBB2/MYC/GSK3B	13
hsa01521	EGFR tyrosine kinase inhibitor resistance		7.67284e-08	3.26444e-07	1.01326e-07	IL6R/BCL2/BAX/AKT1/EGFR/BCL2L1/MAPK1/ERBB2/GSK3B/KDR	10
hsa04660	T cell receptor signaling pathway		1.10302e-07	4.60906e-07	1.43061e-07	JUN/RELA/AKT1/MAPK8/FOS/MAPK1/IFNG/CD40LG/MAPK14/GSK3B/NFATC1	11
hsa05131	Shigellosis		1.40053e-07	5.74953e-07	1.78461e-07	CD14/BCL2/BAX/JUN/RELA/AKT1/MAPK8/EGFR/BCL2L1/MAPK1/TP53/IL1B/CXCL8/MAPK14/GSK3B/PRKCD	16
hsa04215	Apoptosis - multiple species		1.55647e-07	6.27953e-07	1.94911e-07	BCL2/BAX/CASP9/CASP3/MAPK8/BCL2L1/BIRC5	7
hsa05135	Yersinia infection		2.31783e-07	9.19275e-07	2.85335e-07	JUN/RELA/AKT1/MAPK8/FOS/MAPK1/IL1B/CCL2/CXCL8/MAPK14/GSK3B/NFATC1	12
hsa05144	Malaria		2.56081e-07	9.98716e-07	3.09993e-07	ICAM1/SELE/VCAM1/IL1B/CCL2/CXCL8/IFNG/CD40LG	8
hsa04658	Th1 and Th2 cell differentiation		3.32551e-07	1.27569e-06	3.95963e-07	JUN/RELA/MAPK8/STAT1/FOS/MAPK1/IL2RA/IFNG/MAPK14/NFATC1	10
hsa05171	Coronavirus disease - COVID-19		3.66585e-07	1.36877e-06	4.24855e-07	IL6R/JUN/RELA/MAPK8/MMP1/STAT1/F2/MMP3/EGFR/FOS/MAPK1/IL1B/CCL2/CXCL8/MAPK14	15
hsa05323	Rheumatoid arthritis		3.68515e-07	1.36877e-06	4.24855e-07	JUN/MMP1/ICAM1/MMP3/FOS/IL1B/CCL2/CXCL8/IFNG/IL1A	10
hsa05415	Diabetic cardiomyopathy		4.24833e-07	1.5533e-06	4.82129e-07	RELA/AKT1/MAPK8/SLC2A4/MMP2/MMP9/NOS3/PARP1/COL3A1/PPARA/CTSD/MAPK14/GSK3B/PRKCD	14
hsa05220	Chronic myeloid leukemia		6.35188e-07	2.28668e-06	7.09765e-07	BAX/RELA/AKT1/CCND1/BCL2L1/CDKN1A/MAPK1/TP53/MYC	9
hsa05170	Human immunodeficiency virus 1 infection		7.20321e-07	2.55387e-06	7.92698e-07	BCL2/BAX/CASP9/JUN/CASP3/RELA/AKT1/MAPK8/BCL2L1/FOS/MAPK1/FASLG/MAPK14/NFATC1	14
hsa04621	NOD-like receptor signaling pathway		8.62311e-07	3.01165e-06	9.34792e-07	BCL2/JUN/RELA/MAPK8/STAT1/HSP90AA1/BCL2L1/MAPK1/IL1B/CCL2/CXCL8/MAPK14/PRKCD	13
hsa05146	Amoebiasis		8.79423e-07	3.02625e-06	9.39322e-07	CD14/CASP3/NOS2/RELA/PRKACA/IL1B/CXCL8/HSPB1/IFNG/COL3A1	10
hsa05132	Salmonella infection		9.07084e-07	3.0762e-06	9.54825e-07	CD14/BCL2/BAX/JUN/CASP3/RELA/AKT1/MAPK8/HSP90AA1/FOS/MAPK1/MYC/IL1B/CXCL8/MAPK14	15
hsa04370	VEGF signaling pathway		9.57891e-07	3.20209e-06	9.93902e-07	PTGS2/CASP9/AKT1/MAPK1/NOS3/HSPB1/MAPK14/KDR	8
hsa04068	FoxO signaling pathway		1.16348e-06	3.83457e-06	1.19022e-06	AKT1/MAPK8/SLC2A4/CAT/CDK2/EGFR/CCND1/CDKN1A/MAPK1/FASLG/MAPK14	11
hsa05165	Human papillomavirus infection		1.49163e-06	4.8478e-06	1.50472e-06	PTGS2/BAX/CASP3/RELA/AKT1/STAT1/PRKACA/CDK2/EGFR/CCND1/CDKN1A/MAPK1/TP53/SPP1/IRF1/FASLG/GSK3B	17
hsa04012	ErbB signaling pathway		1.66191e-06	5.32721e-06	1.65352e-06	JUN/AKT1/MAPK8/EGFR/CDKN1A/MAPK1/ERBB2/MYC/GSK3B	9
hsa04630	JAK-STAT signaling pathway		1.84027e-06	5.81924e-06	1.80624e-06	IL6R/BCL2/AKT1/STAT1/EGFR/CCND1/BCL2L1/CDKN1A/MYC/IL2RA/IFNG/MCL1	12
hsa05130	Pathogenic Escherichia coli infection		1.86806e-06	5.82834e-06	1.80907e-06	BAX/CASP9/JUN/CASP3/RELA/MAPK8/F2/FOS/MAPK1/IL1B/CXCL8/FASLG/MAPK14	13
hsa05221	Acute myeloid leukemia		2.57999e-06	7.94365e-06	2.46564e-06	CD14/RELA/AKT1/CCND1/MAPK1/MYC/MPO/PPARD	8
hsa05204	Chemical carcinogenesis - DNA adducts		3.23546e-06	9.83242e-06	3.0519e-06	PTGS2/CYP3A4/CYP1A2/CYP1A1/CYP1B1/GSTP1/GSTM1/CYP2C9	8
hsa04071	Sphingolipid signaling pathway		3.63902e-06	1.09171e-05	3.38856e-06	BCL2/BAX/RELA/AKT1/MAPK8/MAPK1/TP53/NOS3/CTSD/MAPK14	10
hsa05143	African trypanosomiasis		8.03323e-06	2.37946e-05	7.38565e-06	ICAM1/SELE/VCAM1/IL1B/IFNG/FASLG	6
hsa04510	Focal adhesion		1.33343e-05	3.90027e-05	1.21061e-05	BCL2/JUN/AKT1/MAPK8/EGFR/CCND1/MAPK1/ERBB2/CAV1/SPP1/GSK3B/KDR	12
hsa05206	MicroRNAs in cancer		1.35055e-05	3.90159e-05	1.21102e-05	PTGS2/BCL2/CASP3/HMOX1/CYP1B1/EGFR/CCND1/CDKN1A/PLAU/MMP9/MAPK1/TP53/ERBB2/MYC/MCL1	15
hsa05022	Pathways of neurodegeneration - multiple diseases		1.39656e-05	3.9445e-05	1.22434e-05	PTGS2/BCL2/BAX/CASP9/CASP3/NOS2/RELA/MAPK8/CAT/SLC6A3/BCL2L1/MAPK1/SOD1/HSPA5/IL1B/IL1A/FASLG/MAPK14/GSK3B	19
hsa05020	Prion disease		1.39912e-05	3.9445e-05	1.22434e-05	BAX/CASP9/CASP3/MAPK8/PRKACA/MAPK1/SOD1/HSPA5/CAV1/IL1B/IL1A/MAPK14/GSK3B/PRKCD	14
hsa04610	Complement and coagulation cascades		1.70298e-05	4.74402e-05	1.4725e-05	F7/F10/F2/PLAU/F3/PLAT/THBD/SERPINE1	8
hsa05321	Inflammatory bowel disease		2.24455e-05	6.17911e-05	1.91794e-05	JUN/RELA/STAT1/IL1B/IFNG/IL1A/NFATC1	7
hsa04935	Growth hormone synthesis, secretion and action		2.86735e-05	7.80186e-05	2.42163e-05	AKT1/MAPK8/STAT1/PRKACA/FOS/MAPK1/IGFBP3/MAPK14/GSK3B	9
hsa04912	GnRH signaling pathway		3.02653e-05	8.14033e-05	2.52669e-05	JUN/MAPK8/PRKACA/EGFR/MMP2/MAPK1/MAPK14/PRKCD	8
hsa04921	Oxytocin signaling pathway		3.5615e-05	9.47036e-05	2.93952e-05	PTGS2/JUN/PRKACA/EGFR/CCND1/FOS/CDKN1A/MAPK1/NOS3/NFATC1	10
hsa05120	Epithelial cell signaling in Helicobacter pylori infection		3.65969e-05	9.51519e-05	2.95343e-05	JUN/CASP3/RELA/MAPK8/EGFR/CXCL8/MAPK14	7
hsa05230	Central carbon metabolism in cancer		3.65969e-05	9.51519e-05	2.95343e-05	AKT1/EGFR/MAPK1/TP53/HIF1A/ERBB2/MYC	7
hsa05218	Melanoma		4.40015e-05	0.000113147	3.51197e-05	BAX/AKT1/EGFR/CCND1/CDKN1A/MAPK1/TP53	7
hsa04217	Necroptosis		4.68298e-05	0.000119111	3.69709e-05	BCL2/BAX/MAPK8/STAT1/HSP90AA1/IL1B/IFNG/IL1A/PARP1/FASLG	10
hsa04913	Ovarian steroidogenesis		5.35062e-05	0.000134629	4.17875e-05	PTGS2/CYP1A1/CYP1B1/ALOX5/PRKACA/CYP19A1	6
hsa05214	Glioma		5.73782e-05	0.000142835	4.43348e-05	BAX/AKT1/EGFR/CCND1/CDKN1A/MAPK1/TP53	7
hsa04914	Progesterone-mediated oocyte maturation		5.9034e-05	0.00014541	4.5134e-05	PGR/AKT1/MAPK8/HSP90AA1/PRKACA/CDK2/MAPK1/MAPK14	8
hsa00980	Metabolism of xenobiotics by cytochrome P450		7.39156e-05	0.000180169	5.5923e-05	CYP3A4/CYP1A2/CYP1A1/CYP1B1/GSTP1/GSTM1/CYP2C9	7
hsa04928	Parathyroid hormone synthesis, secretion and action		7.76953e-05	0.00018743	5.81767e-05	BCL2/RXRA/PRKACA/EGFR/FOS/CDKN1A/MAPK1/RUNX2	8
hsa04310	Wnt signaling pathway		8.24978e-05	0.000196985	6.11423e-05	JUN/MAPK8/PRKACA/CCND1/TP53/MYC/PPARD/GSK3B/FOSL1/NFATC1	10
hsa04931	Insulin resistance		8.87215e-05	0.000209705	6.50907e-05	RELA/AKT1/MAPK8/SLC2A4/NOS3/PPARA/GSK3B/PRKCD	8
hsa04371	Apelin signaling pathway		9.11048e-05	0.000213185	6.61708e-05	NOS2/AKT1/PRKACA/CCND1/MAPK1/NOS3/PLAT/SERPINE1/SPP1	9
hsa05134	Legionellosis		0.000101064	0.00023134	7.18058e-05	CD14/CASP9/CASP3/RELA/IL1B/CXCL8	6
hsa04140	Autophagy - animal		0.000101732	0.00023134	7.18058e-05	BCL2/AKT1/MAPK8/PRKACA/BCL2L1/MAPK1/HIF1A/CTSD/PRKCD	9
hsa04662	B cell receptor signaling pathway		0.000101829	0.00023134	7.18058e-05	JUN/RELA/AKT1/FOS/MAPK1/GSK3B/NFATC1	7
hsa04923	Regulation of lipolysis in adipocytes		0.000111517	0.000250914	7.78816e-05	PTGS1/PTGS2/ADRB2/AKT1/PRKACA/ADRB1	6
hsa05416	Viral myocarditis		0.000134997	0.000300851	9.33816e-05	CASP9/CASP3/ICAM1/CCND1/CAV1/CD40LG	6
hsa04726	Serotonergic synapse		0.000138046	0.000304744	9.45898e-05	PTGS1/PTGS2/SLC6A4/CASP3/ALOX5/PRKACA/MAPK1/CYP2C9	8
hsa04024	cAMP signaling pathway		0.000161635	0.000353481	0.000109718	ADRB2/JUN/RELA/AKT1/MAPK8/PRKACA/FOS/MAPK1/PPARA/NFATC1/ADRB1	11
hsa04211	Longevity regulating pathway		0.000171005	0.000370512	0.000115004	BAX/PPARG/RELA/AKT1/CAT/PRKACA/TP53	7
hsa04611	Platelet activation		0.000232777	0.000499723	0.00015511	PTGS1/AKT1/PRKACA/F2/MAPK1/NOS3/COL3A1/MAPK14	8
hsa04920	Adipocytokine signaling pathway		0.000293423	0.000624191	0.000193744	RELA/AKT1/MAPK8/SLC2A4/RXRA/PPARA	6
hsa05231	Choline metabolism in cancer		0.000311312	0.00065628	0.000203704	JUN/AKT1/MAPK8/EGFR/FOS/MAPK1/HIF1A	7
hsa05203	Viral carcinogenesis		0.000367061	0.0007668	0.000238008	BAX/JUN/CASP3/RELA/PRKACA/CDK2/CCND1/CDKN1A/MAPK1/TP53	10
hsa04137	Mitophagy - animal		0.000370292	0.0007668	0.000238008	JUN/RELA/MAPK8/BCL2L1/TP53/HIF1A	6
hsa05012	Parkinson disease		0.000787355	0.00161615	0.000501639	BAX/CASP9/CASP3/MAPK8/PRKACA/SLC6A3/BCL2L1/TP53/SOD1/HSPA5/NFE2L2	11
hsa04062	Chemokine signaling pathway		0.00100143	0.0020377	0.000632484	RELA/AKT1/STAT1/PRKACA/MAPK1/CCL2/CXCL8/GSK3B/PRKCD	9
hsa04934	Cushing syndrome		0.00103531	0.00208846	0.000648241	AHR/PRKACA/CDK2/EGFR/CCND1/CDKN1A/MAPK1/GSK3B	8
hsa04014	Ras signaling pathway		0.00114107	0.00228213	0.000708355	RELA/AKT1/MAPK8/PRKACA/EGFR/BCL2L1/MAPK1/IGF2/FASLG/KDR	10
hsa00140	Steroid hormone biosynthesis		0.00134722	0.0026716	0.000829241	CYP3A4/CYP1A2/CYP1A1/CYP1B1/CYP19A1	5
hsa04110	Cell cycle		0.00146753	0.00288573	0.000895707	CDK2/CCND1/CDKN1A/TP53/MYC/CHEK2/GSK3B	7
hsa04728	Dopaminergic synapse		0.00183341	0.00357515	0.0011097	AKT1/MAPK8/PRKACA/SLC6A3/FOS/MAPK14/GSK3B	7
hsa04664	Fc epsilon RI signaling pathway		0.00203774	0.00394075	0.00122317	AKT1/MAPK8/ALOX5/MAPK1/MAPK14	5
hsa05211	Renal cell carcinoma		0.00217401	0.00416983	0.00129428	JUN/AKT1/CDKN1A/MAPK1/HIF1A	5
hsa00380	Tryptophan metabolism		0.00224986	0.00424307	0.00131701	CYP1A2/CYP1A1/CYP1B1/CAT	4
hsa05332	Graft-versus-host disease		0.00224986	0.00424307	0.00131701	IL1B/IFNG/IL1A/FASLG	4
hsa04910	Insulin signaling pathway		0.0022666	0.00424307	0.00131701	AKT1/MAPK8/SLC2A4/PRKACA/MAPK1/FASN/GSK3B	7
hsa04940	Type I diabetes mellitus		0.00245551	0.00456023	0.00141546	IL1B/IFNG/IL1A/FASLG	4
hsa00982	Drug metabolism - cytochrome P450		0.00262277	0.0048325	0.00149997	CYP3A4/CYP1A2/GSTP1/GSTM1/CYP2C9	5
hsa03320	PPAR signaling pathway		0.00313524	0.00571286	0.00177322	PPARG/MMP1/RXRA/PPARA/PPARD	5
hsa04930	Type II diabetes mellitus		0.00314939	0.00571286	0.00177322	MAPK8/SLC2A4/MAPK1/PRKCD	4
hsa04261	Adrenergic signaling in cardiomyocytes		0.00376569	0.00677825	0.00210391	ADRB2/BCL2/AKT1/PRKACA/MAPK1/MAPK14/ADRB1	7
hsa05030	Cocaine addiction		0.00396643	0.00708507	0.00219915	JUN/RELA/PRKACA/SLC6A3	4
hsa04340	Hedgehog signaling pathway		0.00640502	0.0113544	0.00352429	BCL2/PRKACA/CCND1/GSK3B	4
hsa04022	cGMP-PKG signaling pathway		0.00674352	0.0118645	0.00368265	ADRB2/AKT1/NPPB/MAPK1/NOS3/NFATC1/ADRB1	7
hsa00591	Linoleic acid metabolism		0.00716487	0.0124191	0.00385479	CYP3A4/CYP1A2/CYP2C9	3
hsa01523	Antifolate resistance		0.00716487	0.0124191	0.00385479	RELA/IL1B/ABCG2	3
hsa04114	Oocyte meiosis		0.00788404	0.0134662	0.00417979	PGR/AR/PRKACA/CDK2/MAPK1/MAPK14	6
hsa04650	Natural killer cell mediated cytotoxicity		0.00788404	0.0134662	0.00417979	CASP3/ICAM1/MAPK1/IFNG/FASLG/NFATC1	6
hsa00590	Arachidonic acid metabolism		0.00865186	0.0146705	0.00455361	PTGS1/PTGS2/ALOX5/CYP2C9	4
hsa05014	Amyotrophic lateral sclerosis		0.00887727	0.0149445	0.00463863	BCL2/BAX/CASP9/CASP3/NOS2/CAT/BCL2L1/TP53/SOD1/HSPA5/MAPK14	11
hsa04213	Longevity regulating pathway - multiple species		0.00915563	0.015303	0.00474991	AKT1/CAT/PRKACA/SOD1	4
hsa05217	Basal cell carcinoma		0.00967817	0.0159899	0.00496313	BAX/CDKN1A/TP53/GSK3B	4
hsa04750	Inflammatory mediator regulation of TRP channels		0.00970329	0.0159899	0.00496313	MAPK8/PRKACA/IL1B/MAPK14/PRKCD	5
hsa04640	Hematopoietic cell lineage		0.0101137	0.0165496	0.00513686	IL6R/CD14/IL1B/IL2RA/IL1A	5
hsa04929	GnRH secretion		0.0102198	0.0166071	0.0051547	AKT1/ESR2/MAPK1/SPP1	4
hsa00830	Retinol metabolism		0.0125815	0.0203039	0.00630216	CYP3A4/CYP1A2/CYP1A1/CYP2C9	4
hsa05010	Alzheimer disease		0.0129226	0.0207116	0.00642869	PTGS2/CASP9/CASP3/NOS2/RELA/AKT1/MAPK8/MAPK1/IL1B/IL1A/GSK3B	11
hsa05031	Amphetamine addiction		0.013222	0.0210472	0.00653287	JUN/PRKACA/SLC6A3/FOS	4
hsa05330	Allograft rejection		0.0137889	0.0218013	0.00676695	IFNG/CD40LG/FASLG	3
hsa04622	RIG-I-like receptor signaling pathway		0.0138829	0.0218026	0.00676735	RELA/MAPK8/CXCL8/MAPK14	4
hsa04020	Calcium signaling pathway		0.0144662	0.0225673	0.00700468	ADRB2/NOS2/PRKACA/EGFR/ERBB2/NOS3/KDR/ADRB1	8
hsa04060	Cytokine-cytokine receptor interaction		0.0165125	0.025589	0.00794259	IL6R/IL1B/CCL2/CXCL8/IL2RA/IFNG/IL1A/CD40LG/FASLG	9
hsa04725	Cholinergic synapse		0.0171636	0.0264229	0.00820144	BCL2/AKT1/PRKACA/FOS/MAPK1	5
hsa04670	Leukocyte transendothelial migration		0.017766	0.0271715	0.00843379	ICAM1/VCAM1/MMP2/MMP9/MAPK14	5
hsa00983	Drug metabolism - other enzymes		0.0216595	0.0329112	0.0102154	CYP3A4/GSTP1/GSTM1/MPO	4
hsa04152	AMPK signaling pathway		0.0223773	0.0337826	0.0104858	PPARG/AKT1/SLC2A4/CCND1/FASN	5
hsa04141	Protein processing in endoplasmic reticulum		0.0262547	0.0393821	0.0122239	BCL2/BAX/MAPK8/HSP90AA1/HSPA5/NFE2L2	6
hsa00330	Arginine and proline metabolism		0.0285778	0.0425937	0.0132207	NOS2/ODC1/NOS3	3
hsa04540	Gap junction		0.0294796	0.0436596	0.0135516	PRKACA/EGFR/MAPK1/ADRB1	4
hsa04976	Bile secretion		0.0305603	0.0449755	0.01396	CYP3A4/RXRA/PRKACA/ABCG2	4
hsa00220	Arginine biosynthesis		0.0340794	0.0498411	0.0154703	NOS2/NOS3	2
hsa00480	Glutathione metabolism		0.0399284	0.0580326	0.0180128	GSTP1/GSTM1/ODC1	3
hsa04550	Signaling pathways regulating pluripotency of stem cells		0.0416722	0.0601932	0.0186834	AKT1/MAPK1/MYC/MAPK14/GSK3B	5
hsa04061	Viral protein interaction with cytokine and cytokine receptor		0.0439899	0.0631511	0.0196016	IL6R/CCL2/CXCL8/IL2RA	4
hsa04072	Phospholipase D signaling pathway		0.0471267	0.0668342	0.0207448	AKT1/F2/EGFR/MAPK1/CXCL8	5
hsa04723	Retrograde endocannabinoid signaling		0.0471267	0.0668342	0.0207448	PTGS2/MAPK8/PRKACA/MAPK1/MAPK14	5
